# Supplementary material for: DNA damage in inhabitants exposed to heavy metals near Hudiara drain, Lahore, Pakistan
Source: Sci Rep. 2024 Apr 10;14:8408. doi: 10.1038/s41598-024-58655-x (PMC11006874; doi:10.1038/s41598-024-58655-x)
Supplement: Supplementary file 2 — Supplementary Table 2. [file 41598_2024_58655_MOESM2_ESM.xlsx]

## Sheet: Sheet1
	Heavy metals in drinking water adjacent area to Huduara drain
				adjoining
	S.No	Zn(mg/L)	Fe(mg/L)	Cu(mg/L)	Mn(mg/L)	Cd(mg/L)	Pb(mg/L)	Cr(mg/L)	Ni(mg/L)					WHO Heavy metals values in drinking water.
	1	0.01	0.02	0.02	0.01	0.005	0.01	0.1	0.07					S.No	Metals	mg/L
	2	0.71	0.87	0.71	0.52	0.006	0.01	0.1	0.07					1	Ni	0.07
	3	0.32	1.2	0.2	0.01	0.007	0.02	0.2	0.09					2	Hg	0.006
	4	1.85	4.6	2.5	0.52	0.005	0.01	0.4	0.08					3	Cd	0.005
	5	0.03	2.4	0.05	0.49	0.004	0.03	0.3	0.06					4	Cr	0.1
	6	0.02	0.77	0.73	0.09	0.008	0.05	0.6	0.05					5	Pb	0.01
	7	1.82	1.5	2.6	0.07	0.006	0.04	0.5	0.04
	8	0.69	4.2	0.07	0.08	0.008	0.06	0.6	0.07
	9	1.34	0.67	0.07	0.05	0.009	0.01	0.7	0.08
	10	0.51	0.88	0.08	0.5	0.001	0.01	0.4	0.09
	11	1.23	0.76	0.78	0.51	0.006	0.03	0.5	0.09
	12	0.45	0.04	2.7	0.54	0.007	0.02	0.3	0.06
	13	1.08	0.09	0.09	0.47	0.008	0.04	0.2	0.08
	14	1.43	4	0.08	0.45	0.009	0.05	0.1	0.07
	15	1.32	1	2.4	0.44	0.001	0.02	0.3	0.06
	16	1.67	0.83	2.8	0.09	0.006	0.04	0.1	0.08
	17	1.72	0.99	0.77	0.08	0.007	0.03	0.3	0.07
	18	0.15	4.4	0.09	0.37	0.005	0.04	0.1	0.08
	19	1.46	0.89	2.4	0.4	0.001	0.05	0.4	0.07
	20	1.43	4	0.8	0.39	0.006	0.03	0.1	0.06
	21	0.69	0.09	0.75	0.04	0.009	0.01	0.4	0.05
	22	0.53	2.3	0.08	0.46	0.008	0.01	0.3	0.06
	23	0.09	0.99	2	0.44	0.007	0.02	0.2	0.08
	24	0.23	2	2.1	0.08	0.006	0.03	0.1	0.07
	25	0.67	0.85	2.5	0.45	0.009	0.02	0.1	0.06
	26	0.34	0.71	1.2	0.34	0.008	0.01	0.1	0.08
	27	1.27	0.87	0.09	0.35	0.007	0.05	0.6	0.09
	28	0.18	0.08	0.07	0.08	0.006	0.04	0.5	0.08
	29	0.45	1.2	0.76	0.47	0.005	0.01	0.4	0.07
	30	1.16	0.87	0.73	0.43	0.004	0.03	0.3	0.06
	31	1.23	0.1	1.9	0.06	0.006	0.02	0.2	0.05
	32	0.65	1.2	1.4	0.42	0.007	0.01	0.1	0.07
	33	0.45	1.4	1.3	0.35	0.009	0.04	0.3	0.06
	34	1.14	1.6	0.74	0.45	0.001	0.01	0.4	0.05
	35	0.55	0.99	0.06	0.5	0.004	0.02	0.5	0.07
	36	0.87	0.87	1.2	0.51	0.005	0.03	0.1	0.08
	37	0.93	0.67	1.7	0.42	0.009	0.04	0.2	0.04
	38	0.76	0.87	0.09	0.4	0.008	0.05	0.3	0.06
	39	1.05	1.3	1.2	0.37	0.004	0.03	0.1	0.05
	40	1.13	0.89	1	0.07	0.005	0.04	0.4	0.05
	41	0.63	1.4	0.09	0.42	0.005	0.01	0.2	0.08
	42	1.11	8.5	0.7	0.31	0.006	0.02	0.3	0.09
	43	0.74	0.09	0.72	0.07	0.007	0.03	0.2	0.09
	44	0.08	2	0.08	0.04	0.008	0.05	0.1	0.08
	45	0.07	0.97	0.55	0.24	0.006	0.04	0.3	0.09
	46	0.09	1.2	0.63	0.39	0.005	0.06	0.1	0.09
	47	1.12	1.6	1.5	0.08	0.007	0.07	0.2	0.08
	48	1.32	1.3	0.65	0.38	0.008	0.05	0.1	0.09
	49	0.09	1.4	0.56	0.32	0.006	0.08	0.2	0.09
	50	1.12	0.89	1.6	0.4	0.005	0.06	0.3	0.08
