# Supplementary material for: DNA damage in inhabitants exposed to heavy metals near Hudiara drain, Lahore, Pakistan
Source: Sci Rep. 2024 Apr 10;14:8408. doi: 10.1038/s41598-024-58655-x (PMC11006874; doi:10.1038/s41598-024-58655-x)
Supplement: Supplementary file 3 — Supplementary Table 3. [file 41598_2024_58655_MOESM3_ESM.xlsx]

## Sheet: Sheet1
		Heavy metals in stagnant water of Hudiara drain.					mg/L
		S.No	Fe	Cu	Mn	Ni	Cr	Cd	Pb	Zn
		1	950	996	60	230	207	500	625	411
		2	999	876	89	211	403	450	534	234
		3	879	780	77	209	347	624	490	398
		4	760	890	57	207	487	513	640	415
		5	840	826	68	199	350	534	567	424
		6	780	820	93	188	298	607	517	376
		7	754	910	76	167	309	313	509	409
		8	845	870	87	204	437	425	434	311
		9	908	770	95	187	412	387	526	434
		10	786	901	85	215	456	612	513	440
		11	850	725	70	198	467	434	603	406
		12	823	830	76	168	305	435	703	328
		13	878	909	88	201	356	413	667	412
		14	909	789	94	250	371	608	713	398
		15	888	923	76	237	309	467	589	421
		16	769	823	101	209	411	601	663	350
		17	678	923	78	199	456	401	589	289
		18	567	782	112	245	383	289	611	337
		19	734	547	109	218	432	404	556	409
		20	809	623	86	234	389	512	534	423
		21	743	489	97	243	422	434	685	376
		22	845	982	98	228	200	376	609	465
		23	876	812	114	234	194	405	589	399
		24	902	734	67	241	237	399	624	425
		25	698	823	88	220	276	356	649	465
		26	766	924	65	248	325	409	545	341
		27	765	674	57	252	213	534	523	458
		28	813	918	74	205	265	456	643	298
		29	876	856	83	183	321	501	704	371
		30	687	798	94	242	351	383	564	423
		31	965	815	84	277	409	401	674	398
		32	813	749	91	284	417	567	623	407
		33	783	699	79	243	443	381	634	387
		34	809	788	81	263	234	365	499	451
		35	913	709	93	187	203	511	429	421
		36	843	903	72	199	302	435	574	409
		37	747	888	69	203	207	537	629	367
		38	1000	712	82	216	309	411	443	409
		39	865	834	105	185	326	328	589	423
		40	767	909	75	143	401	403	609	467
		41	825	845	81	174	334	385	523	356
		42	719	723	78	209	299	351	609	299
		43	813	934	89	189	297	419	578	423
		44	733	911	94	254	319	302	632	387
		45	809	699	71	212	325	249	546	423
		46	734	706	73	209	301	303	589	464
		47	847	711	81	227	315	289	614	489
		48	909	787	98	162	325	385	587	365
		49	834	990	74	203	387	328	524	409
		50	818	699	82	241	356	307	702	423
