# Supplementary material for: DNA damage in inhabitants exposed to heavy metals near Hudiara drain, Lahore, Pakistan
Source: Sci Rep. 2024 Apr 10;14:8408. doi: 10.1038/s41598-024-58655-x (PMC11006874; doi:10.1038/s41598-024-58655-x)
Supplement: Supplementary file 4 — Supplementary Table 4. [file 41598_2024_58655_MOESM4_ESM.xlsx]

## Sheet: Sheet1
						Heavy metals in Hudiara drain water use for irrigation purposes of vegetables and cereals.
				Heavy metals in Hudiara Drain Water				(mg/l)
			S.No	Fe	Cu	Mn	Ni	Cr	Cd	Pb	Zn
			1	612.3	456.2	30	100	212	450	450	209
			2	425.8	379.1	32	112	100	350	376	308
			3	612.5	550.3	24	90	190	299	411	250
			4	465.5	294.2	29	200	224	476	399	199
			5	502.6	465.1	18	80	220	399	441	204		WHO Heavy metals values in waste water.
			6	546.3	432.2	27	66	312	345	387	234
			7	412.5	399.1	19	70	348	311	430	333		S.No	Heavy	mg/L
			8	632.6	548.2	21	130	199	432	369	243			metals
			9	450.4	356.18	25	110	245	357	365	302		1	Hg	0.001
			10	499.5	399.1	23	140	325	319	432	254		2	Cd	0.003
			11	506.3	412.2	29	160	219	407	425	299		3	Pb	0.01
			12	233.5	456.1	24	90	209	250	382	305		4	Cr	0.05
			13	409.4	356	27	120	300	275	423	265		5	Ni	0.07
			14	542.8	442.4	28	112	234	302	387	341
			15	465.8	378.4	22	97	137	304	423	323
			16	425.4	399.2	25	107	211	305	407	276
			17	420.9	385.3	27	118	307	309	365	209
			18	330.6	247.7	24	120	198	277	335	312
			19	518.5	456.3	28	100	234	309	409	201
			20	387.5	275.1	45	120	218	301	356	303
			21	509.4	423.4	24	230	103	245	333	276
			22	445.6	395.2	21	189	212	423	404	289
			23	521.6	499.3	25	140	205	201	376	301
			24	308.2	285.3	24	125	187	223	345	250
			25	523.9	445.7	22	90	134	299	387	205
			26	609.2	512.4	27	110	70	304	314	307
			27	498.3	456.3	21	150	40	308	308	234
			28	233.6	199.5	25	138	90	234	341	324
			29	280.9	230.5	23	127	132	198	298	289
			30	423.9	331.6	24	134	145	167	307	306
			31	487.4	432.5	28	120	108	145	324	289
			32	436.8	397.2	29	98	102	212	456	311
			33	376.3	345.8	31	230	99	180	345	302
			34	465.4	421.4	39	220	78	247	249	265
			35	499.7	534.5	29	190	98	134	387	245
			36	345.3	279.3	23	160	87	143	340	309
			37	289.2	436.4	25	220	102	254	321	243
			38	376	331.8	28	165	104	190	309	354
			39	399.2	350.4	23	135	87	221	304	289
			40	490.3	519.4	25	90	78	199	298	308
			41	342.3	411.4	34	109	85	213	311	317
			42	354.3	432.7	32	127	101	157	340	247
			43	399.2	389.4	37	213	134	190	345	301
			44	445	399.4	55	130	178	211	402	265
			45	231.3	411.4	60	119	176	200	332	318
			46	325.4	376.1	56	98	76	203	306	287
			47	129.3	430.8	23	135	86	211	312	323
			48	356.4	309.4	28	210	109	190	434	265
			49	365.2	421.5	31	170	98	170	444	319
			50	301.2	476.5	23	105	124	154	415	333
